# Supplementary material for: Avian Intestinal Mucus Modulates Campylobacter jejuni Gene Expression in a Host-Specific Manner
Source: Front Microbiol. 2019 Jan 7;9:3215. doi: 10.3389/fmicb.2018.03215 (PMC6338021; doi:10.3389/fmicb.2018.03215)
Supplement: Supplementary file 2 [file Table_2.xlsx]

## Sheet: All.xls
Column1	Column2	Column3	Column4	Column5	Column6	Column7	Column8	Column9
Table S2.
				Total Unique Peptide Count (FDR Threshold 1.0%)
Description	Gene	Accession Number	MW	Cow	Chicken	Pig	Sheep	Turkey
Cluster of Polyubiquitin-C	UBC	E1B9K1_BOVIN	34 kDa	10	1	1	6	1
Cluster of Uncharacterized protein	AHNAK	W5Q038_SHEEP	588 kDa	6	4	2	14
Actin, alpha skeletal muscle	ACTA1	Q5T8M7_HUMAN	38 kDa	6	3		1	1
Serpin peptidase inhibitor clade B ovalbumin member 1	SERPINB1	D8X187_SHEEP	42 kDa				7
Cluster of Titin	Ttn	TITIN_MOUSE	3906 kDa	0	13	5		0
Keratin, type I cytoskeletal 9	KRT9	K1C9_HUMAN	62 kDa	5		1
Cluster of Uncharacterized protein (Fragment)	DST	F1MPT5_BOVIN	844 kDa		5	2
Cluster of CDK5 regulatory subunit-associated protein 2	Cdk5rap2	F1M4B7_RAT	206 kDa		5
Uncharacterized protein (Fragment)	Gga.10533	R4GLP6_CHICK	3400 kDa		3	5
Cluster of Isoform 12 of Titin	TTN	TITIN_HUMAN	3994 kDa		9
Cluster of CDK5 regulatory subunit-associated protein 2	Cdk5rap2	F1M4B7_RAT	206 kDa		5
Cluster of Uncharacterized protein	DST	F1MPT5_BOVIN	844 kDa		4
Cluster of Polyubiquitin-C	UBC	E1B9K1_BOVIN	34 kDa	11
Actin, cytoplasmic type 5		ACT5_CHICK	42 kDa	6
Cluster of Protein Ahnak	Ahnak	E9Q616_MOUSE	604 kDa	7
ATP synthase subunit alpha, mitochondrial	ATP5A1	ATPA_BOVIN	60 kDa	3
Keratin, type I cytoskeletal 9	KRT9	K1C9_HUMAN	62 kDa	5
Serpin B6	SERPINB6	F1N2A2_BOVIN	42 kDa	2
Citrate synthase, mitochondrial	CS	CISY_BOVIN	52 kDa	2
Villin 1	VIL1	Q5E9Z3_BOVIN	93 kDa	2
Transitional endoplasmic reticulum ATPase	VCP	G3X757_BOVIN	89 kDa	4
Uncharacterized protein (Fragment)	FCGBP	G3X6I0_BOVIN	203 kDa	2
Cluster of Histone H1.3	HIST1H1D	H13_BOVIN	22 kDa	3
Cluster of Elongation factor Tu, mitochondrial	TUFM	EFTU_BOVIN	49 kDa	3
Uncharacterized protein		F1N614_BOVIN	66 kDa	2
Keratin, type I cytoskeletal 10	KRT10	K1C10_HUMAN	59 kDa	2
Uncharacterized protein	LOC100302368	F1SRS2_PIG	26 kDa	2
Tubulin alpha-1A chain	TUBA1A	TBA1A_PIG	50 kDa	2
Leukocyte elastase inhibitor	SERPINB1	ILEU_BOVIN	42 kDa	2
Keratin, type II cytoskeletal 8	KRT8	F1MU12_BOVIN	54 kDa	2
Mitochondrial inner membrane protein	IMMT	B9A067_HUMAN	79 kDa	2
Cluster of Creatine kinase B-type	CKB	KCRB_BOVIN	43 kDa	2
Keratin, type II cytoskeletal 2 epidermal	KRT2	K22E_HUMAN	65 kDa	2
Elongation factor 1-alpha	RGD1566344	D3ZXS6_RAT	50 kDa	2
ADP-ribosylation factor 6	CPS1	F1N9N8_CHICK	158 kDa	2
Far upstream element-binding protein 2	KHSRP	FUBP2_CHICK	81 kDa	2
Uncharacterized protein	Gga.10533	R4GLP6_CHICK	3400 kDa			5
Uncharacterized protein	TTN	F1N757_BOVIN	3814 kDa			4
Titin	Ttn	TITIN_MOUSE	3906 kDa			3
Cluster of Uncharacterized protein	UBC	W5Q9W5_SHEEP	60 kDa				7
Cluster of Uncharacterized protein	AHNAK	W5Q038_SHEEP	588 kDa				18
Serpin peptidase inhibitor clade B ovalbumin member 1	SERPINB1	D8X187_SHEEP	42 kDa				7
ATP synthase subunit alpha, mitochondrial	ATP5A1	ATPA_BOVIN	60 kDa				4
Uncharacterized protein	LOC100302368	F1SRS2_PIG	26 kDa				2
Heterogeneous nuclear ribonucleoprotein K	HNRNPK	E1C453_CHICK	47 kDa				2
Cluster of Histone H1.3	HIST1H1D	H13_BOVIN	22 kDa				2
Serpin B6	SERPINB6	F1N2A2_BOVIN	42 kDa				2
SH3 domain-containing protein 19	Sh3d19	SH319_MOUSE	86 kDa				2
Uncharacterized protein	C15orf48	G1N5V2_MELGA	10 kDa					2
Uncharacterized protein	LOC100302368	F1SRS2_PIG	26 kDa					2
Uncharacterized protein (Fragment)	NPM1	G1MSA0_MELGA	30 kDa					2
Uncharacterized protein	LRBA	E1C6E6_CHICK	317 kDa					3
Nuclear receptor co-repressor 2 (Predicted), isoform CRA_a	Ncor2	D3ZXN9_RAT	270 kDa					2
Uncharacterized protein	CCDC	E1BI97_BOVIN	266 kDa					2
Isoform 2 of Collagen alpha-1(VII) chain	COL7A1	CO7A1_HUMAN	292 kDa					2
Kelch domain-containing protein 10	KLHDC10	KLD10_BOVIN	49 kDa					2
Uncharacterized protein	PPP1R3E	F1MV14_BOVIN	31 kDa					2
