# Supplementary material for: Avian Intestinal Mucus Modulates Campylobacter jejuni Gene Expression in a Host-Specific Manner
Source: Front Microbiol. 2019 Jan 7;9:3215. doi: 10.3389/fmicb.2018.03215 (PMC6338021; doi:10.3389/fmicb.2018.03215)
Supplement: Supplementary file 3 [file Table_3.xlsx]

## Sheet: Sheet1
Supplementary Table 3. Descriptions of differential gene expression of C. jejuni grown on mucus
* These are non-normalized means. The Empirical Analysis of Digital Gene Expression test uses a statistical methodology based on the negative binomial distributions, including empirical Bayes estimation, exact tests, generalized linear models and quasi-likelihood tests. Non-normalized data are used as input for statistical testing because the test measures relative changes in expression levels be…
Sample A= Defined media		Sample B= Defined media suplimented with mucus			A positive fold change is an increase in expression in sample B, while a negative fold change is an increase in expression in sample A
Gene ID	Fold change	FDR p-value correction	Mean A*	Mean B*
Cj0488	19.1	1.92e-16	237.5	4248.9
Cj0489	18.24	3.9e-17	678.75	11497.9
Cj0486	17.74	4.42e-19	657.25	10490.1
Cj0485	17.25	1.56e-17	639.75	10650.5
uxaA'_1	16.16	3.68e-11	136.5	2081.75
dapA_1	15.81	3.31e-14	1005.25	14796.2
Cj0487	15.8	2.37e-17	298	4298.1
uxaA'_2	15.67	8.31e-11	708.75	10188
Cj0074c	9.5	1.28e-08	24978.2	182361
rrc	9.14	0.00163	5556.25	42563.9
Cj0484	8.95	5.21e-13	418	3298.3
fdxA	8.51	0.00232	2229.25	17501.3
Cj0073c	6.87	8.89e-08	6336.75	32313.2
Cj0075c	5.87	1.34e-07	13560.5	59070.4
fdhD	5.41	6.44e-14	4148.75	20232.7
dcuA	5.37	3.55e-09	20447.8	90873.1
glnA	5.24	2.68e-15	57828.5	276494
flaC	5.23	2.9e-14	37616.8	178889
modA	4.98	1.69e-12	1702.25	7864.5
Cjs01	4.92	3.11e-08	218084	945613
Cj0358	4.89	1.73e-05	22853.5	86050.6
Cj0735	4.81	2e-09	378.75	1437.95
acnB	4.74	7.2e-09	40843.5	164327
rpsU	4.73	7.69e-07	14448.2	57045.7
modC	4.69	2.03e-10	117.25	479.35
Cj1255	4.67	3.65e-10	128.5	557.6
Cj0864	4.49	8.15e-12	227.5	857.35
dnaK	4.36	5.89e-06	31155	114231
thyX	4.27	1.26e-13	1749.5	6777.3
Cj0787	4.25	1.24e-11	526.5	1809.45
Cj1723c	4.15	3.31e-07	456.75	1740.25
hsdM	4.07	5.11e-10	1520.75	5735.25
fdhB	4.02	3.21e-11	1066	3848.25
pabB	-4	1.14e-06	254.75	59.35
Cj0620	-4.05	6.24e-08	109	22.95
Cj1495c	-4.06	3.78e-06	3929.5	875.85
Cj0608	-4.07	0.000242	446	95.1
mobB	-4.07	2.62e-06	894.25	209.1
Cj1433c	-4.08	0.000102	4201	850.95
dccS	-4.09	7.39e-06	514	108.65
Cj1089c	-4.11	3.46e-07	796.5	170.4
waaC	-4.15	4.51e-09	1078.75	226.35
Cj1514c	-4.16	3.4e-10	6371	1231.65
Cj0154c	-4.19	1.93e-07	958.5	226.35
Cj1162c	-4.21	0.000204	294.5	61.5
Cj0459c	-4.23	0.01	2690.25	589.2
Cj1191c	-4.23	5.52e-07	3251.25	645.3
Cj0159c	-4.23	8.83e-15	1921.5	395.8
rpsH	-4.25	1.95e-07	7326	1593.15
pldA	-4.26	7.2e-09	96.25	17.9
Cj0649	-4.27	1.06e-05	885	184.75
Cj0682	-4.27	1.64e-07	1037.5	214.4
Cj0705	-4.28	1.01e-09	548	112.8
Cj0280	-4.31	3.65e-08	366	76
Cj1582c	-4.31	5.04e-09	64.75	12.55
Cj0422c	-4.32	0.00242	273.25	56.8
exbD3	-4.32	0.0028	663.75	138.7
ksgA	-4.39	3.14e-11	1910	419.65
Cj1145c	-4.42	3.09e-08	675.75	126.65
Cj0691	-4.43	7.41e-09	1437	282.35
aroK	-4.49	4.64e-11	352.75	69.65
Cj1207c	-4.6	0.000273	3514.25	719.95
alr	-4.66	9.89e-13	1423.25	265.85
Cj0126c	-4.7	5.14e-10	878	158.95
Cj0046	-4.72	1.22e-09	184.25	35.65
acpP2	-4.76	0.00662	572	109.1
Cj0038c	-4.8	1.09e-10	400.25	71.2
maf4	-4.8	0.000305	36.5	5.95
cstIII	-4.84	1.07e-08	1512.5	250.9
Cj0310c	-4.84	1.63e-05	474	89.95
Cj1325	-4.85	1.16e-08	3784.75	646.25
Cj0232c	-4.87	1.54e-09	758.75	143.75
Cj0157c	-4.9	1.13e-12	142.5	21.15
Cj0587	-4.91	6.7e-08	30.25	4.75
Cj1349c	-4.92	1.99e-09	490.5	88.75
Cj0085c	-4.92	1.19e-06	1662.75	273.55
Cj0540	-4.93	8.5e-06	1091.75	202.4
Cj0201c	-4.94	2.16e-05	12.25	1.85
Cj1621	-4.94	0.000122	1575	276.85
maf	-4.97	4.97e-12	247.5	36.95
lolA	-4.98	5.82e-05	1654.75	277.2
Cj0530	-5	1.44e-07	2299.5	382.6
Cj1203c	-5.04	3.16e-07	102.25	16.75
Cj0648	-5.06	3.29e-07	392	69.35
Cj0456c	-5.1	1.07e-06	946	161.25
Cj0926	-5.1	0.00168	749.25	139.55
Cj0305c	-5.12	1.59e-09	84.75	14.4
pflA	-5.15	8.23e-08	2489.5	417.45
trpF	-5.18	0	549.25	89.15
ceuC	-5.2	0.00562	180.75	33.95
Cj0883c	-5.2	4.63e-06	1698.5	292.15
mraW	-5.25	2.63e-10	1159	193.95
Cj0520	-5.26	1.12e-12	1138	187.65
Cj1100	-5.26	0.000158	233.75	39.3
Cj0948c	-5.28	1.28e-08	215.75	37.6
tRNALeu_2	-5.3	2.09e-07	29.5	4.45
Cj1180c	-5.38	8.83e-15	990.5	163.6
Cj0184c	-5.39	7.92e-08	301.75	46.85
Cj0990c	-5.42	7.69e-07	174.5	30.15
Cj0421c	-5.43	0.000247	65.25	11.15
Cj0823	-5.44	2.94e-06	352	53.45
kdtA	-5.44	5.85e-14	410.25	64.65
Cj0025c	-5.46	5.42e-09	1343.75	255.3
Cj0208	-5.48	2.08e-12	517.75	85.55
rpmG	-5.49	0	4434	683.65
Cj1376	-5.55	0.00321	363.25	60.75
Cj1608	-5.56	1.9e-08	1259.5	192.35
Cj1680c	-5.56	1.07e-05	1009.75	155.4
Cj1245c	-5.6	2.47e-14	726.25	105.2
Cj1649	-5.62	3.45e-06	190	28.5
Cj1115c	-5.63	1.17e-07	2356.5	376.4
Cj0690c	-5.64	1.2e-08	1828	272.9
Cj1470c	-5.65	1.4e-06	60.5	9.4
napL	-5.66	0	1926.75	252.85
Cj1406c	-5.69	0.000802	818.75	139.35
Cj0946	-5.69	1.63e-09	1255	191.4
maf1	-5.71	8.99e-05	196.5	29.1
Cj0825	-5.71	2.86e-09	110	15.8
Cj0423	-5.73	4.5e-13	563.5	81.85
tRNASer_2	-5.76	9.76e-14	439.75	74
Cj0331c	-5.81	1.59e-08	5857	914.3
Cj0286c	-5.81	5.06e-05	485.25	79.15
Cj1193c	-5.81	1.91e-07	1014.75	155.15
cgpA	-5.84	2.47e-05	2778.5	418.95
Cj0830	-5.86	2.05e-08	1268.75	179.65
Cj0067	-5.95	0	1469.25	202.05
Cj0156c	-5.95	6.87e-05	218.5	31.55
Cj1632c	-6.13	2.14e-09	142.25	19.7
Cj0659c	-6.14	3.99e-05	8.5	1
Cj1640	-6.17	2.33e-10	940.5	131.15
ribF	-6.17	3.96e-06	167	24.75
Cj0711	-6.19	1.07e-11	2445.75	342.3
Cj0378c	-6.28	0.000125	350.75	53.15
engB	-6.3	3.78e-10	475	66.2
Cj1021c	-6.37	5.14e-05	739.25	105.3
arsB	-6.38	2.22e-13	292	41.25
Cj1461	-6.48	8.77e-08	339.25	42.7
Cj0792	-6.49	1.31e-10	236.5	30.4
Cj1618c	-6.5	8.5e-14	418.5	55.55
Cj0590	-6.54	7.88e-07	152.25	21.15
Cj0033	-6.6	5.31e-08	435.5	53.55
Cj0241c	-6.61	0.00039	336	49.1
selB	-6.65	4.85e-12	1282.5	152.45
Cj0399	-6.66	1.32e-07	3609.75	489.8
Cj0522	-6.68	1.88e-18	300	44.15
Cj0910	-6.69	4.91e-07	881.25	109.25
ctsP	-6.72	2.05e-08	39.5	4.8
Cj1483c	-6.75	2.05e-08	920	117.65
Cj0560	-6.76	2.02e-17	371.25	51.1
Cj1356c	-6.89	1.71e-09	513.25	59.55
Cj1372	-6.96	2.4e-05	657.75	84.65
Cj0251c	-6.99	1.24e-06	424.25	59.4
Cj1668c	-7	2.68e-06	813.5	108.9
dnaN	-7.01	5.64e-05	6609.25	808.15
Cj1069	-7.03	2.46e-05	251.5	30.25
Cj0672	-7.04	1.39e-15	266.75	36.4
Cj0124c	-7.07	4.1e-11	1208	150.95
ctsT	-7.31	3.15e-10	49.5	6.1
Cj0544	-7.33	3.7e-10	299.5	32.55
Cj0030	-7.45	1.54e-09	237.25	26.65
Cj0584	-7.5	1.54e-10	259.75	30.65
crcB	-7.52	1.63e-10	32.5	3.3
Cj0140	-7.63	2.62e-08	554	60.45
waaV	-7.64	5.98e-07	319.25	38.4
Cj0556	-7.65	5.21e-06	448.5	49.2
Cj1208	-7.68	1.34e-07	1162.5	131.15
Cj1095	-7.76	1.13e-12	345.5	39.05
Cj1011	-7.78	3.41e-12	286.75	30.3
trmA	-8.15	1.05e-06	291.5	31.25
Cj1482c	-8.17	0	907.25	97.2
Cj0249	-8.19	1.65e-08	745.5	82.7
Cj0323	-8.24	2.83e-17	145.25	12.55
Cj0163c	-8.27	2.52e-06	420	48.75
Cj1442c	-8.33	2.47e-14	1282.5	130.3
Cj0160c	-8.35	7.77e-09	295.25	31.5
Cj1137c	-8.36	2.69e-10	300.5	29.1
Cj0040	-8.41	3e-08	2175.75	204.8
Cj0660c	-8.41	4.67e-07	71.25	7
psd	-8.45	6.54e-08	1003.25	107.45
Cj1367c	-8.67	1.59e-09	3314	351.95
tRNALeu_4	-8.75	1.46e-14	60.75	6.25
Cj0984	-8.96	1.82e-07	332	34.4
pabA	-9.05	3.44e-05	39.75	3.5
Cj0633	-9.13	9.27e-14	2137	202.55
napD	-9.22	5.94e-18	467.75	39.7
Cj0939c	-9.22	1.79e-18	343.75	32.85
Cj0376	-9.32	1.03e-08	676	66.3
bioC	-9.36	5.02e-06	98	8.6
hemD	-9.41	3.65e-10	182	15.95
Cj0495	-9.46	5.85e-14	295	27.7
Cj1671c	-9.65	1.78e-10	556.5	47.45
Cj0962	-9.79	5.31e-16	451	39.1
Cj0786	-9.84	1.16e-10	107	8.4
Cj1493c	-10.1	0	1061.5	83.55
Cj0881c	-10.13	5.78e-13	576.25	48.75
Cj1623	-10.16	5.31e-16	447.5	35.9
rbn	-10.23	8.52e-10	264.25	21.55
nssR	-10.34	2.68e-32	613.25	47.5
Cj0880c	-10.37	1.46e-06	190	17.15
Cj0600	-10.41	2.98e-11	185	15.1
Cj1533c	-10.64	1.63e-10	2383	188.8
Cj1276c	-10.8	6.65e-13	878.25	71.85
Cj1538c	-10.8	6.8e-12	160	13.75
Cj0119	-10.82	5.31e-13	443.75	35.85
Cj1154c	-10.9	1.95e-10	112.75	8.55
Cj0878	-11.27	9.76e-09	544.5	46.95
Cj0801	-11.45	2.29e-13	986.25	80.1
Cj0151c	-11.5	2.55e-10	1088	77.15
tRNALeu_3	-11.51	0	927.25	76.2
Cj1560	-11.51	0	926	65.05
Cj1042c	-11.58	2.43e-08	233.5	16.5
Cj0397c	-11.97	0	2156.5	146.3
Cj0128c	-12.23	1.14e-10	522.5	39.65
Cj0380c	-12.24	7.69e-14	186.25	12.25
Cj1501	-12.42	4.49e-44	652.25	42.7
Cj0651	-12.51	1.67e-24	103.5	7.25
folB	-13.04	3.03e-28	384	23.95
atpH	-13.36	0	1101.75	64.35
Cj0829c	-13.47	1.52e-09	291.5	18.25
Cj1381	-13.71	2.72e-07	878.25	54.05
Cj1079	-13.87	1.01e-07	16.25	1.05
Cj0683	-14.92	1.83e-10	514.5	31.2
Cj0375	-15.49	7.57e-16	513.25	28.4
Cj0566	-16.49	4.72e-13	60	3.2
Cj0260c	-16.55	1.92e-38	148.5	7.6
Cj1397	-16.63	7.37e-06	343	19
Cj1637c	-17.12	0	1891.25	92.6
Cj0120	-17.62	2.22e-08	136.75	6.65
Cj0258	-17.8	1.81e-23	87.75	4
Cj0176c	-18.47	8.23e-08	846.5	45.25
Cj1025c	-18.64	2.06e-17	1221.25	55.2
Cj1078	-19.17	2.27e-09	8.25	0.25
Cj1247c	-19.93	2.01e-20	471.5	20.55
Cj0364	-19.99	2.83e-23	623.5	27.1
Cj0963	-20.7	1.63e-10	458	20.25
Cj0133	-23.96	5.38e-14	514.5	18.45
Cj0080	-24.53	5.62e-10	8.5	0.15
Cj0395c	-28.36	4.36e-27	368.75	9.45
Cj0243c	-30.57	2.64e-18	434.5	11.3
Cj1322	-39.32	1.05e-32	68	1.45
Cj1500	-55.41	0	4265.5	62.75
