# Supplementary material for: Avian Intestinal Mucus Modulates Campylobacter jejuni Gene Expression in a Host-Specific Manner
Source: Front Microbiol. 2019 Jan 7;9:3215. doi: 10.3389/fmicb.2018.03215 (PMC6338021; doi:10.3389/fmicb.2018.03215)
Supplement: Supplementary file 4 [file Table_4.xlsx]

## Sheet: Pig mucus vs. Turkey mucus
Supplementary Table Descriptions of differential gene expression of C. jejuni grown on different host mucus
Sample A= Pig		Sample B= Turkey			A positive fold change is an increase in expression in sample B, while a negative fold change is an increase in expression in sample A
Feature ID	Fold change	FDR p-value correction	Mean A*	Mean B*
Cj1384c	1200.53	3.77e-43	21.75	24126.2
chuA	919.73	7.87e-36	63.75	53009.8
cfrA	600.72	1.44e-43	137.75	79074
Cj1383c	515.39	7.37e-21	1	535.25
chuB	451.39	1.14e-37	12.5	5239.75
chuD	337.19	1.92e-36	37.5	11650.5
tonB2	244.64	1.74e-37	6	1342.25
katA	221.33	4.32e-31	140.25	29532
exbB2	205.28	9.48e-37	41	7610.25
chuC	158.64	1.07e-14	1	153.5
exbD1	148.29	1.6e-21	1.5	207.75
exbD2	132.73	1.98e-11	1	133
Cj0818	117.45	4.22e-34	50.5	5425.25
exbB1	91.72	7.36e-39	15.25	1346.5
Cj0178	91.71	1.47e-45	102	8822.25
p19	63.73	2.72e-25	1149.75	68192.2
Cj0819	63	1.49e-24	4.5	271
Cj1662	55.13	6.61e-53	53.25	2638.5
Cj1661	50.39	5.14e-51	138.75	6403.75
Cj1386	48.01	1.84e-21	15	698.5
Cj0177	47.41	2.18e-14	10.25	402.75
Cj1658	38.75	2.31e-33	1024.25	36617.5
Cj1660	38.58	1.43e-33	88.5	3093.25
cfbpA	37.04	1.25e-25	1640	57235
Cj0176c	30.48	2.99e-11	3.25	86.25
ceuB	26.5	2.41e-25	8.25	203
Cj1613c	24.89	1.24e-24	1868.75	42675
Cj1664	24.79	1.58e-36	74	1657.75
Cj1663	24.62	2.41e-25	402.5	9181
tonB3	24.23	3.91e-20	1050	23761.5
cfbpB	20.47	4.06e-18	16.5	306
Cj1665	19.79	2.57e-30	55	1001.25
cfbpC	15.85	2.74e-24	44.5	638
Cj0444	14.91	4.5e-30	217.25	3078.5
tonB1	12.14	1.1e-23	28.75	323
trxB	11.99	1.15e-19	4151.25	46694.5
perR	11.42	4.94e-30	121.75	1310.5
ahpC	10.92	2.13e-21	15446.2	156478
ceuC	9.79	0.000349	1.5	13.5
ceuD	8.46	2.18e-21	28.5	217
Cj0379c	8.16	7.74e-21	1281.25	9863.5
Cj1587c	7.7	1.77e-19	206	1449.5
Cj0378c	6	0.000246	7.25	42.25
fldA	4.89	1.22e-13	3115.25	14639
ceuE	4.66	1.1e-17	646.75	2762.25
dba	4.31	0.00327	26.75	98
Cj1356c	-6.01	0.000136	65.75	9
rrc	-9.81	0	51741.5	4916.75
fdxA	-14.79	0	26588	1679
* These are non-normalized means. The Empirical Analysis of Digital Gene Expression test uses a statistical methodology based on the negative binomial distributions, including empirical Bayes estimation, exact tests, generalized linear models and quasi-likelihood tests. Non-normalized data are used as input for statistical testing because the test measures relative changes in expression levels be…

## Sheet: Pig mucus vs. Chicken mucus
Supplementary Table Descriptions of differential gene expression of C. jejuni grown on different host mucus
Sample A= Pig		Sample B= Chicken			A positive fold change is an increase in expression in sample B, while a negative fold change is an increase in expression in sample A
Gene ID	Fold change	FDR p-value correction	Mean A*	Mean B*
Cj1383c	2380.38	9.89e-29	1	3947.75
chuC	1254.46	5.41e-25	1	2111.25
Cj1384c	1177.34	2.88e-43	21.75	48082.5
exbD2	1126.45	4.97e-20	1	1954.25
chuA	920.73	5.42e-36	63.75	109818
cfrA	711.09	2.31e-45	137.75	176576
chuB	568.56	7.56e-40	12.5	12817.5
chuD	455.17	4.46e-39	37.5	31328.8
exbD1	388.49	9.89e-29	1.5	1073
tonB2	245.86	7.92e-38	6	2804.5
katA	174.96	1.8e-29	140.25	46064.8
exbB2	164.1	6.56e-35	41	12000.5
Cj0177	163.49	9.93e-22	10.25	3000.5
exbB1	150.2	1.8e-45	15.25	4075.75
Cj0818	121.4	1.32e-34	50.5	10776.5
Cj0819	113.15	1.7e-30	4.5	916.5
Cj0178	107.58	3.45e-48	102	20210.2
ceuC	61.28	6.09e-13	1.5	145.25
Cj1662	58.79	1.18e-54	53.25	5684
p19	55.66	2.96e-24	1149.75	117800
Cj1386	52.61	2.11e-22	15	1494.25
cfbpA	47.41	1.77e-28	1640	140660
Cj1661	47.05	4.94e-50	138.75	12340
Cj1397	43.23	4.8e-05	1.25	86.25
Cj1660	40.39	2.2e-34	88.5	6504.75
ceuB	33.66	5.62e-29	8.25	510
cfbpB	32.78	4.07e-23	16.5	962.5
Cj1658	32.57	3.66e-31	1024.25	63313.2
Cj1664	30.14	2.83e-40	74	4146
Cj1376	28.8	7.4e-10	6.25	265.75
tonB1	27.16	2.64e-38	28.75	1363.75
Cj1079	26.78	0.01	0	4
acpP2	25.49	4.43e-08	13.25	462.75
dba	24.86	9.81e-13	26.75	1011
Cj1613c	24.85	9.6e-25	1868.75	88701.2
pabA	23.91	8.53e-05	0.25	13
Cj1663	21.85	4.71e-24	402.5	16449
Cj0459c	21.29	5.69e-10	87	2530.75
Cj1665	20.93	1.95e-31	55	2050
Cj0176c	20.35	3.18e-09	3.25	121.5
Cj0926	19.08	5.87e-07	18.75	554
Cj0241c	18.7	1.79e-06	7	190.25
perR	18.68	7.56e-41	121.75	3885.25
Cj1381	16.92	2.55e-07	8.75	220.25
Cj0444	16.55	4.06e-32	217.25	6658
tonB3	16.3	2.07e-16	1050	32318
cfbpC	15.26	6.48e-24	44.5	1170.75
Cj1406c	14.94	1.19e-06	24.25	569
Cj0378c	14.1	2.75e-09	7.25	194
Cj0717	13.57	1.59e-12	103.25	2160.25
dnaN	12.75	5.65e-08	183.5	3217.25
Cj0963	12.68	8.39e-06	3.75	76
ceuD	12.68	1.08e-29	28.5	640.5
ahpC	12.62	1.01e-23	15446.2	355689
Cj1372	11.92	4.4e-08	18	323.5
Cj0880c	11.57	3.14e-05	3.75	63.75
Cj1069	11.39	4.88e-05	5.75	110.25
Cj0422c	10.57	2.27e-06	14	212
Cj0556	10.37	7.11e-07	11.75	184.25
Cj0421c	9.69	8.78e-05	2.5	39.75
trxB	8.97	4.84e-16	4151.25	68805.8
Cj1207c	8.74	1.52e-07	196.5	2660.25
Cj1587c	8.73	9.9e-22	206	3336.5
Cj0878	8.7	3.14e-05	11.5	165.75
Cj1621	8.55	4.63e-09	80.75	1001.25
exbD3	8.42	0.000939	32.5	484
Cj0156c	8.33	2.34e-05	7.75	110.25
Cj0120	8.32	0.00875	1.75	22.5
Cj0379c	8.06	9.72e-21	1281.25	19579.2
birA	7.72	6.01e-05	42.75	496
bioC	7.54	0.00293	2.75	29.75
Cj0163c	7.43	0.000114	15.75	169.5
Cj1668c	7.34	2.63e-05	33.25	391.5
ribF	7.3	3.66e-06	7	79.5
Cj1308	7.24	2.6e-11	237.75	2730
Cj0302c	7.16	1.03e-06	32.25	346.75
Cj0251c	7.09	5.2e-07	19.5	201.25
Cj0376	7.09	2.73e-05	19.75	208.5
Cj0829c	7.01	0.00131	5.5	59.25
Cj1160c	6.92	0.00116	1.5	17.75
Cj1367c	6.88	3.43e-08	108.75	1164
cetB	6.85	2.18e-12	1006.5	12118.2
Cj1021c	6.82	8.64e-06	39.5	391.75
rbn	6.8	6.73e-05	6.5	67.5
cgpA	6.78	8e-05	138.75	1459
Cj0683	6.72	0.00017	10.25	101.25
Cj0984	6.57	0.000397	10.25	118
waaV	6.5	0.000272	13	124
Cj0133	6.36	0.00139	5.75	54
Cj0660c	6.29	0.00276	2.25	22.5
dsbI	6.22	7.55e-18	2656.25	28434.2
cgb	6.21	1.06e-06	20	234
trmA	6.17	0.000758	11.5	102.5
Cj1042c	6.15	0.00174	6.25	56.5
ceuE	6.14	6.76e-24	646.75	7204.75
moaD	6.11	1.98e-09	89.5	878.5
Cj0160c	6.02	2.78e-05	10.25	94.25
Cj1680c	6.02	2.4e-05	58.25	501
Cj0399	5.98	6.72e-07	176.25	1616.25
Cj1162c	5.87	1.21e-06	22.5	205.5
Cj0199c	5.45	5.13e-05	13.25	114.5
Cj0590	5.4	0.000144	7.5	65.75
Cj0140	5.38	1.21e-05	22.75	195.25
Cj0608	5.37	4.09e-05	35.25	302.25
hemD	5.35	0.00031	5.75	45.25
psd	5.17	8.27e-05	45.75	364.25
Cj0151c	5.17	0.000907	32.25	240.25
Cj1208	5.14	0.000279	51.5	447
Cj0286c	5.1	0.000664	33	281.5
Cj1533c	5.07	6.37e-07	80.5	650.75
Cj1671c	5.04	0.000133	19.25	142.75
Cj1240c	4.99	8.95e-08	53.75	436.75
Cj1483c	4.94	3.92e-06	47	366.25
Cj0910	4.86	0.000415	45.5	334
fldA	4.86	1.25e-13	3115.25	27123.2
Cj1100	4.84	0.00178	17.25	136.5
Cj0881c	4.81	3.18e-05	18.25	137.75
Cj0249	4.78	0.000297	33.75	237
Cj1075	4.75	7.53e-05	638.75	5548.5
Cj0540	4.71	0.000731	73.75	601
Cj1649	4.69	0.00146	12	81.5
Cj0040	4.67	0.000861	101.5	647.75
Cj0801	4.66	3.67e-05	32.75	239.75
Cj0990c	4.64	0.000137	11.25	83.75
maf1	4.64	0.00207	14	103.75
Cj1193c	4.63	4.81e-05	66.5	455.5
Cj1470c	4.63	0.00377	2.75	20.75
maf4	4.62	0.01	2.5	19.5
coaE	4.53	2.38e-05	22.75	171.75
Cj1083c	4.52	0.000183	24.5	174
lolA	4.49	0.00876	117.5	883.5
Cj1276c	4.49	0.000132	30	201.75
Cj0380c	4.47	0.00412	4.25	30.75
Cj0989	4.45	2.61e-07	112	825.5
Cj1216c	4.31	0.0012	13.25	99
Cj0128c	4.24	0.00232	18	126.25
Cj1115c	4.2	3.68e-05	165.75	1147.25
Cj1343c	4.19	0.00673	28.25	203
Cj0033	4.15	0.000533	24	149.75
metA	4.11	2.49e-18	252.5	1962.25
Cj0883c	4	0.00326	128.5	868.5
Cj1637c	4	0.00293	45.25	267
tRNASer_1	-4.04	0.00771	7	3
Cj0075c	-4.17	0	63743	29160.8
napA	-4.24	7.27e-14	92655	39509.8
sdhC	-4.59	2.54e-13	3536.75	1444.5
Cj0073c	-4.93	0	37808.8	15361.8
Cj0074c	-5.41	0	214995	77422.8
napG	-6.02	0	8472.75	2506.5
napB	-6.03	0	7341	2251
rrc	-20.74	0	51741.5	4618.25
fdxA	-22.2	0	26588	2197.75
* These are non-normalized means. The Empirical Analysis of Digital Gene Expression test uses a statistical methodology based on the negative binomial distributions, including empirical Bayes estimation, exact tests, generalized linear models and quasi-likelihood tests. Non-normalized data are used as input for statistical testing because the test measures relative changes in expression levels be…

## Sheet: Pig mucus vs. Sheep mucus
Supplementary Table Descriptions of differential gene expression of C. jejuni grown on different host mucus
Sample A= Pig		Sample B= Sheep			A positive fold change is an increase in expression in sample B, while a negative fold change is an increase in expression in sample A
Gene ID	Fold change	FDR p-value correction	Mean A*	Mean B*
Cj1384c	36.39	5.37e-16	21.75	955.25
chuA	30.19	5.35e-13	63.75	2292.75
tonB2	27.84	5.37e-16	6	201.5
exbD2	24.37	7.48e-05	1	33.25
exbB2	21.59	1.3e-15	41	1040.75
Cj1383c	21.22	3.06e-05	1	26
cfrA	20.2	2.99e-14	137.75	3290.5
chuB	15.94	9.81e-11	12.5	235.75
chuD	10.94	5.84e-09	37.5	481.75
Cj1662	10.16	1.93e-20	53.25	623.75
p19	8.99	9.25e-09	1149.75	12053
Cj1661	8.32	7.71e-18	138.75	1355
Cj1660	6.38	3.38e-10	88.5	649
Cj1658	6	1.07e-09	1024.25	7272.25
Cj0818	4.99	2.72e-05	50.5	291.5
cfbpB	4.93	3.48e-05	16.5	88.25
cfbpA	4.7	9.76e-06	1640	8895.5
Cj1664	4.48	4.76e-09	74	383.5
ceuB	4.47	6.45e-05	8.25	43.25
Cj1663	4.29	4.58e-06	402.5	1982.5
Cj1665	4.2	1.03e-07	55	266.5
* These are non-normalized means. The Empirical Analysis of Digital Gene Expression test uses a statistical methodology based on the negative binomial distributions, including empirical Bayes estimation, exact tests, generalized linear models and quasi-likelihood tests. Non-normalized data are used as input for statistical testing because the test measures relative changes in expression levels be…

## Sheet: Cow mucus vs. Pig mucus
Non differentially expressed

## Sheet: Turkey mucus vs. Chicken mucus
Supplementary Table Descriptions of differential gene expression of C. jejuni grown on different host mucus
Sample A= Turkey		Sample B= Chicken			A positive fold change is an increase in expression in sample B, while a negative fold change is an increase in expression in sample A
Gene ID	Fold change	FDR p-value correction	Mean A*	Mean B*
Cj0748	74.42	0.00801	0	10
Cj1079	26.78	0.01	0	4
acpP2	24.06	6.57e-07	12.75	462.75
pabA	22.92	0.000158	0.25	13
Cj0459c	19.51	2.2e-08	87.25	2530.75
Cj1397	17.61	0.00157	2.75	86.25
Cj1381	17.09	1.62e-06	7.5	220.25
Cj0963	14.77	2.16e-05	2.75	76
Cj0880c	14.43	3.16e-05	2.75	63.75
Cj0926	13.55	2.19e-05	22.25	554
Cj1021c	13.04	6.11e-08	18.75	391.75
Cj0600	13	9.32e-06	1.5	39.5
Cj1376	12.9	3.86e-06	12.25	265.75
Cj1406c	12.82	1.28e-05	24.5	569
dnaN	12.23	6.57e-07	167.75	3217.25
Cj0156c	12.14	1.1e-05	4.25	110.25
birA	11.95	5.47e-06	24.25	496
Cj0422c	11.55	4.74e-06	10.75	212
Cj0286c	11.5	3.18e-06	13	281.5
Cj0683	11.08	1.28e-05	5.75	101.25
Cj1372	10.84	1.27e-06	16	323.5
Cj1042c	10.46	0.000206	3.25	56.5
exbD3	10.25	0.000576	21	484
Cj0163c	9.85	3.67e-05	11	169.5
bioC	9.78	0.00308	1.75	29.75
Cj0128c	9.56	1.28e-05	7.25	126.25
Cj0133	9.48	0.000514	3.25	54
trmA	9.18	0.000104	7.25	102.5
Cj0243c	8.94	0.000195	2.25	37.75
Cj1100	8.89	5.7e-05	8.5	136.5
Cj0249	8.63	4.17e-06	16.75	237
psd	8.58	1.94e-06	24.5	364.25
exbD2	8.49	0.000359	133	1954.25
Cj0421c	8.13	0.000715	2.5	39.75
Cj0566	8.05	0.01	0.5	8
Cj0556	8.02	2.27e-05	14.25	184.25
cgpA	7.95	4.69e-05	98.5	1459
chuC	7.91	9.87e-05	153.5	2111.25
ribF	7.91	1.34e-05	5.5	79.5
Cj1160c	7.46	0.00173	1.25	17.75
Cj1207c	7.36	4.23e-06	202	2660.25
maf1	7.31	0.000219	7.75	103.75
Cj1714	7.24	0.00974	0.5	8
Cj1621	7.19	6.57e-07	87.25	1001.25
Cj0251c	7.16	2.8e-06	17.5	201.25
Cj0590	7.14	4.59e-05	5.25	65.75
Cj0829c	7	0.00334	4.5	59.25
Cj0140	6.97	3.2e-06	15.25	195.25
maf4	6.93	0.00465	1.5	19.5
Cj0151c	6.65	0.000299	21	240.25
Cj0375	6.63	5.43e-05	6.75	77.25
Cj1367c	6.63	6.57e-07	100	1164
Cj0160c	6.56	3.96e-05	8.5	94.25
Cj1025c	6.53	2.16e-05	13.75	162
Cj0984	6.5	0.000902	8.75	118
Cj0331c	6.41	4.05e-09	236.5	2483
Cj0399	6.37	1.57e-06	143.75	1616.25
Cj0241c	6.33	0.00248	19.25	190.25
Cj0717	6.32	1.84e-06	211	2160.25
Cj0119	6.27	3.16e-05	9	97.25
ceuC	6.26	0.000262	13.5	145.25
Cj0608	6.23	2.42e-05	27.5	302.25
Cj0376	6.13	0.000209	19.75	208.5
Cj0660c	6.05	0.0057	2.25	22.5
Cj0910	5.82	0.000167	36	334
Cj1461	5.78	0.000285	10.75	119.25
Cj1533c	5.78	6.57e-07	63.25	650.75
dba	5.77	9.87e-05	98	1011
Cj1680c	5.74	8.29e-05	54	501
waaV	5.59	0.00129	13.5	124
Cj1012c	5.56	0.00101	20.5	261.25
Cj1069	5.47	0.00555	10.25	110.25
Cj0430	5.46	0.000305	24	241.25
Cj0302c	5.42	5.76e-05	39.75	346.75
Cj1668c	5.41	0.000572	39.75	391.5
rbn	5.41	0.000649	7.5	67.5
Cj0040	5.4	0.000463	78.5	647.75
Cj1637c	5.38	0.000576	28	267
Cj1483c	5.26	6.51e-06	39	366.25
Cj0801	5.22	2.7e-05	26.25	239.75
Cj1671c	5.06	0.000317	16	142.75
Cj0544	5	0.000144	9.75	83.5
Cj1115c	4.99	1.24e-05	121.5	1147.25
hemD	4.97	0.00173	5.25	45.25
Cj0648	4.96	6.18e-05	20.75	170.75
Cj1470c	4.94	0.00755	2.25	20.75
Cj1356c	4.92	0.000585	9	82.75
Cj0881c	4.88	6.51e-05	16.5	137.75
Cj0310c	4.87	0.000649	30.75	264
Cj0124c	4.8	9.71e-07	48.75	426.75
Cj0033	4.68	0.000362	19.5	149.75
Cj0495	4.63	0.000585	7.25	67.5
Cj1383c	4.62	0.00324	535.25	3947.75
Cj1276c	4.6	0.000209	26.75	201.75
Cj0990c	4.57	0.000248	11	83.75
Cj0633	4.53	3.86e-06	68.25	577
moaD	4.52	2.8e-06	111	878.5
Cj0878	4.5	0.0049	19.75	165.75
pflA	4.5	0.000112	124.25	1087.75
dccS	4.45	3.36e-05	36	293.5
Cj1343c	4.43	0.00745	22	203
Cj0540	4.36	0.00214	65.5	601
Cj1308	4.29	3.86e-06	361	2730
Cj1083c	4.23	0.00066	23	174
Cj1193c	4.21	0.000248	66.25	455.5
Cj1433c	4.2	0.00494	294	2514
Cj1247c	4.17	0.01	6.5	45
Cj0839c	4.16	0.0022	20.75	162.25
Cj1162c	4.16	0.000179	28.5	205.5
Cj0890c	4.12	0.000319	46.5	370.75
Cj1442c	4.11	7.41e-05	43.25	304.75
Cj0690c	4.1	5.64e-05	102.5	774.25
Cj1075	4.05	0.000598	621.25	5548.5
* These are non-normalized means. The Empirical Analysis of Digital Gene Expression test uses a statistical methodology based on the negative binomial distributions, including empirical Bayes estimation, exact tests, generalized linear models and quasi-likelihood tests. Non-normalized data are used as input for statistical testing because the test measures relative changes in expression levels be…

## Sheet: Sheep mucus vs. Turkey mucus 
Supplementary Table 4. Descriptions of differential gene expression of C. jejuni grown on different host mucus
* These are non-normalized means. The Empirical Analysis of Digital Gene Expression test uses a statistical methodology based on the negative binomial distributions, including empirical Bayes estimation, exact tests, generalized linear models and quasi-likelihood tests. Non-normalized data are used as input for statistical testing because the test measures relative changes in expression levels be…
Sample A= Sheep		Sample B= Turkey			A positive fold change is an increase in expression in sample B, while a negative fold change is an increase in expression in sample A
Gene ID	Fold change	FDR p-value correction	Mean A*	Mean B*
katA	72.12	6.73e-22	520.25	29532
Cj0177	64.37	1.48e-15	8.5	402.75
exbB1	57.49	1.18e-33	29	1346.5
Cj0178	54.79	5.96e-38	189.5	8822.25
exbD1	50.27	2.02e-16	5	207.75
Cj1384c	32.99	1.78e-16	955.25	24126.2
Cj1386	31.8	6.16e-18	26.75	698.5
chuD	30.83	3.62e-17	481.75	11650.5
chuA	30.46	1.03e-13	2292.75	53009.8
cfrA	29.74	9.75e-18	3290.5	79074
chuB	28.31	1.83e-16	235.75	5239.75
Cj1383c	24.28	2.47e-09	26	535.25
Cj0818	23.52	2.31e-18	291.5	5425.25
Cj0819	21.64	9.08e-17	15.75	271
chuC	17.87	1.39e-07	11.5	153.5
tonB1	10.85	4.33e-21	35	323
Cj1613c	9.55	1.24e-13	5720.75	42675
exbB2	9.51	4.12e-10	1040.75	7610.25
Cj0444	9.1	7.06e-21	413.5	3078.5
tonB2	8.79	6.02e-10	201.5	1342.25
Cj0176c	8.66	9.32e-06	12.5	86.25
ahpC	8.42	3.99e-17	23018.5	156478
cfbpA	7.88	3e-10	8895.5	57235
p19	7.09	1.39e-07	12053	68192.2
Cj0379c	6.78	3.46e-17	1765.75	9863.5
tonB3	6.53	2.9e-08	4595.75	23761.5
Cj1658	6.46	6.51e-11	7272.25	36617.5
Cj1660	6.05	1.64e-10	1355	6403.75
Cj1661	6.05	2.15e-14	649	3093.25
ceuB	5.92	3.93e-10	43.25	203
Cj1663	5.74	3.93e-09	1982.5	9181
Cj1664	5.54	7.24e-13	383.5	1657.75
exbD2	5.45	0.01	33.25	133
Cj1662	5.43	3.11e-13	623.75	2638.5
trxB	5.39	6.49e-10	10709.2	46694.5
Cj0378c	5.14	0.000641	10.5	42.25
perR	4.81	5.48e-14	329.25	1310.5
Cj1665	4.71	3.93e-10	266.5	1001.25
Cj0203	4.51	3.93e-10	492.75	1873.5
Cj1587c	4.39	1.04e-10	399.75	1449.5
cfbpB	4.15	3.76e-05	88.25	306
ceuD	4.11	2.01e-10	64.5	217
cfbpC	4	1.78e-07	194	638
Cj1356c	-4.52	0.00323	50	9
fdxA	-5.34	3.9e-14	10872	1679
rrc	-6.4	0	37279.2	4916.75
Cj0600	-6.5	0.00904	13	1.5

## Sheet: Cow mucus vs. Turkey mucus 
Supplementary Table Descriptions of differential gene expression of C. jejuni grown on different host mucus
Sample A= Cow		Sample B= Turkey			A positive fold change is an increase in expression in sample B, while a negative fold change is an increase in expression in sample A
Gene ID	Fold change	FDR p-value correction	Mean A*	Mean B*
Cj1384c	940.01	9.59e-41	43	24126.2
chuA	713.41	4.4e-34	127.25	53009.8
cfrA	459.47	4.22e-41	303.75	79074
Cj1383c	345.03	5.19e-18	2.75	535.25
chuD	343.72	2.84e-36	59.25	11650.5
chuB	333.17	2.93e-35	28.5	5239.75
tonB2	283.17	1.74e-37	10.25	1342.25
exbB2	223.71	1.43e-37	70.25	7610.25
katA	211.55	1.12e-30	218.75	29532
exbD2	147.75	4.95e-11	1.5	133
Cj0819	110.15	1.74e-27	5.25	271
Cj0818	105.47	3.22e-33	112.25	5425.25
Cj0177	84.62	1.42e-16	9.25	402.75
chuC	76.91	4.37e-10	2.25	153.5
p19	67.62	8.27e-26	1861	68192.2
Cj0178	66.58	4.27e-41	242	8822.25
exbD1	63.65	2.56e-17	5.5	207.75
Cj1661	63.52	9.21e-55	184.25	6403.75
exbB1	62.17	2.52e-34	39.5	1346.5
Cj1662	57.69	1.45e-52	82.5	2638.5
Cj0176c	51.85	6.95e-13	2.75	86.25
ceuB	51.42	3.74e-26	6.25	203
Cj1386	51.11	2.84e-22	24.25	698.5
Cj1660	45.74	8.74e-35	120.25	3093.25
Cj1658	39.86	1.02e-33	1709.5	36617.5
cfbpA	38.49	4.61e-26	2586.75	57235
tonB3	33.26	3.69e-23	1141.5	23761.5
Cj1664	31.31	8.93e-39	94.75	1657.75
Cj1663	28.91	2.92e-27	563.5	9181
Cj1613c	26.94	1.4e-25	2675	42675
Cj1665	23.47	3.43e-32	75.5	1001.25
cfbpB	16.76	1.27e-16	41.5	306
Cj0444	15.41	1.99e-30	369	3078.5
tonB1	13.17	2.74e-22	46.75	323
cfbpC	12.85	1.77e-21	101.75	638
ahpC	10.68	4.26e-21	25177	156478
trxB	10.27	1.24e-17	8191.25	46694.5
ceuD	9.7	3.89e-21	36.25	217
perR	9.46	1.2e-25	220.5	1310.5
Cj0379c	8.3	4.26e-21	2082.75	9863.5
Cj1587c	7.69	3.64e-19	343.75	1449.5
ceuE	6.02	4.41e-23	782.75	2762.25
Cj0378c	5.44	0.000411	11.75	42.25
Cj1356c	-5.61	0.000347	90.25	9
rrc	-14.42	0	114264	4916.75
fdxA	-14.96	0	46170	1679
* These are non-normalized means. The Empirical Analysis of Digital Gene Expression test uses a statistical methodology based on the negative binomial distributions, including empirical Bayes estimation, exact tests, generalized linear models and quasi-likelihood tests. Non-normalized data are used as input for statistical testing because the test measures relative changes in expression levels be…

## Sheet: Sheep mucus vs. Chicken mucus 
Supplementary Table Descriptions of differential gene expression of C. jejuni grown on different host mucus
Sample A= Sheep		Sample B= Chicken			A positive fold change is an increase in expression in sample B, while a negative fold change is an increase in expression in sample A
Gene ID	Fold change	FDR p-value correction	Mean A*	Mean B*
Cj0177	221.94	9.04e-23	8.5	3000.5
chuC	141.32	2.78e-17	11.5	2111.25
exbD1	131.69	3.05e-23	5	1073
Cj1383c	112.16	9.39e-17	26	3947.75
exbB1	94.13	1.94e-40	29	4075.75
Cj0748	74.42	0.00907	0	10
Cj0178	64.26	1e-40	189.5	20210.2
katA	57.01	1.19e-20	520.25	46064.8
exbD2	46.23	5.61e-10	33.25	1954.25
chuD	41.62	1.05e-19	481.75	31328.8
Cj0819	38.86	1.8e-22	15.75	916.5
chuB	35.66	2.06e-18	235.75	12817.5
cfrA	35.2	2.12e-19	3290.5	176576
Cj1386	34.85	4.16e-19	26.75	1494.25
Cj1384c	32.35	1.34e-16	955.25	48082.5
chuA	30.49	6.65e-14	2292.75	109818
Cj1397	28.38	0.000531	1.75	86.25
Cj0818	24.31	4.16e-19	291.5	10776.5
tonB1	24.28	6.59e-36	35	1363.75
ceuC	23.81	1.29e-09	4.25	145.25
Cj1376	20.63	1e-08	10.25	265.75
Cj0459c	19.94	1.44e-09	96.75	2530.75
acpP2	16.74	1.59e-06	21.25	462.75
dnaN	12.68	6.8e-08	204.5	3217.25
Cj0378c	12.08	8.51e-09	10.5	194
Cj1021c	10.65	6.24e-08	28	391.75
Cj0120	10.61	0.00891	1.5	22.5
Cj0241c	10.32	0.000136	14	190.25
Cj0422c	10.27	3.9e-06	15.5	212
Cj0444	10.1	6.32e-23	413.5	6658
cfbpA	10.09	1.29e-12	8895.5	140660
ahpC	9.73	2.13e-19	23018.5	355689
Cj1613c	9.53	8.57e-14	5720.75	88701.2
dba	9.16	3.8e-07	76	1011
Cj1381	9	4.99e-05	18.75	220.25
Cj0556	8.96	3.64e-06	15	184.25
tonB2	8.83	3.76e-10	201.5	2804.5
Cj0717	8.62	3.67e-09	186.5	2160.25
Cj1533c	8.29	1.43e-10	55.25	650.75
perR	7.88	6.32e-23	329.25	3885.25
Cj0963	7.69	0.000291	7.25	76
Cj0880c	7.63	0.000757	5.75	63.75
exbB2	7.6	1.1e-08	1040.75	12000.5
birA	7.56	0.000112	46.5	496
Cj1621	7.55	3.77e-08	99.5	1001.25
ceuB	7.52	5.57e-13	43.25	510
Cj1406c	7.36	0.000366	56	569
Cj0163c	7.29	0.000214	17.5	169.5
Cj0683	7.2	0.000187	10	101.25
Cj1664	6.73	8.97e-16	383.5	4146
Cj0379c	6.7	2.48e-17	1765.75	19579.2
cfbpB	6.65	6.39e-09	88.25	962.5
Cj1162c	6.61	2.56e-07	22.25	205.5
maf1	6.57	0.000256	11.25	103.75
Cj1308	6.47	3.77e-10	295	2730
cgb	6.44	6.83e-07	22.25	234
Cj1207c	6.34	9.67e-06	285.5	2660.25
Cj1660	6.33	3.11e-11	649	6504.75
p19	6.19	6.65e-07	12053	117800
Cj0251c	6.18	4.01e-06	23.75	201.25
ceuD	6.15	3.98e-17	64.5	640.5
Cj1668c	6.01	0.000221	42.25	391.5
Cj0878	5.98	0.000792	17.25	165.75
Cj1372	5.95	9.23e-05	39.25	323.5
Cj0302c	5.94	1.27e-05	42.5	346.75
Cj0286c	5.92	0.00029	34	281.5
Cj1042c	5.83	0.00315	7.5	56.5
Cj0040	5.83	0.000213	89.75	647.75
Cj0910	5.83	0.000131	42.25	334
Cj1662	5.79	2.59e-14	623.75	5684
Cj0176c	5.78	0.000273	12.5	121.5
Cj1661	5.65	1.13e-13	1355	12340
trmA	5.61	0.00203	14.25	102.5
cetB	5.61	3.77e-10	1344	12118.2
Cj0243c	5.5	0.00151	4.5	37.75
Cj1658	5.43	1.84e-09	7272.25	63313.2
Cj0133	5.4	0.00549	7.5	54
bioC	5.31	0.01	4.5	29.75
Cj1025c	5.31	5.15e-05	22.75	162
Cj1680c	5.28	0.00013	72.75	501
Cj0926	5.14	0.00619	72.75	554
Cj1100	5.09	0.00176	19.75	136.5
Cj1663	5.09	2.94e-08	1982.5	16449
Cj1671c	5.02	0.000224	20.75	142.75
Cj1665	4.99	5.09e-11	266.5	2050
Cj1587c	4.98	1.09e-12	399.75	3336.5
psd	4.87	0.000224	52.5	364.25
waaV	4.83	0.00319	18.5	124
Cj0399	4.81	1.81e-05	228	1616.25
moaD	4.77	2.87e-07	120.75	878.5
Cj0151c	4.69	0.00278	37.5	240.25
ceuE	4.66	1.78e-17	961.25	7204.75
cgpA	4.55	0.00255	230	1459
Cj1208	4.44	0.00162	56.75	447
tonB3	4.39	1.25e-05	4595.75	32318
Cj0608	4.35	0.000511	46.25	302.25
Cj0160c	4.29	0.000944	15.5	94.25
Cj0376	4.28	0.00235	36.75	208.5
dsbI	4.28	9.93e-12	4287.25	28434.2
Cj0421c	4.22	0.01	6.25	39.75
Cj1276c	4.14	0.000472	34.25	201.75
Cj1483c	4.13	7.1e-05	58	366.25
Cj1637c	4.08	0.00396	45.25	267
Cj1193c	4.04	0.000316	81	455.5
Cj1367c	4.04	0.000108	189.5	1164
trxB	4.03	2.93e-07	10709.2	68805.8
nrfA	-4.12	0	35304.8	14082
Cj0074c	-4.14	3.05e-12	186523	77422.8
Cj0073c	-4.34	0	38190	15361.8
napG	-4.69	2.56e-14	7269.75	2506.5
napB	-4.79	1.17e-13	6430.25	2251
sdhC	-4.85	5.98e-14	4089.5	1444.5
Cj0358	-4.9	0	109921	37608.5
fdxA	-8.01	0	10872	2197.75
rrc	-13.55	0	37279.2	4618.25
* These are non-normalized means. The Empirical Analysis of Digital Gene Expression test uses a statistical methodology based on the negative binomial distributions, including empirical Bayes estimation, exact tests, generalized linear models and quasi-likelihood tests. Non-normalized data are used as input for statistical testing because the test measures relative changes in expression levels be…

## Sheet: Cow mucus vs. Chicken mucus 
Supplementary Table Descriptions of differential gene expression of C. jejuni grown on different host mucus
Sample A= Cow		Sample B= Chicken			A positive fold change is an increase in expression in sample B, while a negative fold change is an increase in expression in sample A
Gene ID	Fold change	FDR p-value correction	Mean A*	Mean B*
Cj1383c	1593.54	6.74e-26	2.75	3947.75
exbD2	1253.93	1.17e-19	1.5	1954.25
Cj1384c	921.85	5.6e-41	43	48082.5
chuA	714.18	2.49e-34	127.25	109818
chuC	608.17	1.68e-20	2.25	2111.25
cfrA	543.88	4.53e-43	303.75	176576
chuD	463.98	4.98e-39	59.25	31328.8
chuB	419.65	1.99e-37	28.5	12817.5
Cj0177	291.78	5.78e-24	9.25	3000.5
tonB2	284.58	7.52e-38	10.25	2804.5
Cj0819	197.85	1.31e-33	5.25	916.5
exbB2	178.84	7.11e-36	70.25	12000.5
katA	167.23	4.08e-29	218.75	46064.8
exbD1	166.76	1.99e-24	5.5	1073
Cj0818	109.02	9.3e-34	112.25	10776.5
exbB1	101.81	7.55e-41	39.5	4075.75
Cj0178	78.1	8.93e-44	242	20210.2
ceuB	65.3	1.46e-29	6.25	510
Cj1662	61.52	2.3e-54	82.5	5684
Cj1661	59.31	4.7e-54	184.25	12340
p19	59.06	8.14e-25	1861	117800
Cj1386	56.02	3.08e-23	24.25	1494.25
cfbpA	49.26	6.44e-29	2586.75	140660
Cj1660	47.87	9.97e-36	120.25	6504.75
Cj1664	38.05	9.26e-43	94.75	4146
Cj0176c	34.61	8.98e-11	2.75	121.5
Cj1658	33.51	1.29e-31	1709.5	63313.2
Cj1397	31.83	0.000183	3	86.25
Cj1376	31.56	1.77e-09	9.25	265.75
tonB1	29.48	1.42e-36	46.75	1363.75
ceuC	27.81	4.05e-09	5.25	145.25
Cj1613c	26.9	1.01e-25	2675	88701.2
cfbpB	26.84	1.4e-21	41.5	962.5
Cj1663	25.66	5.45e-26	563.5	16449
Cj1665	24.83	2.07e-33	75.5	2050
tonB3	22.37	1.85e-19	1141.5	32318
Cj0459c	19.57	1.64e-09	144.25	2530.75
Cj1406c	18.91	5.51e-07	23	569
Cj1381	17.75	1.63e-07	15	220.25
Cj0444	17.1	1.42e-32	369	6658
Cj0241c	16.28	3.48e-06	15	190.25
perR	15.48	3.49e-36	220.5	3885.25
ceuD	14.54	2.3e-29	36.25	640.5
dba	14.27	2.87e-09	69.75	1011
acpP2	13.34	9.95e-06	35.5	462.75
Cj0717	13.14	3.6e-12	161	2160.25
Cj1372	12.97	3.74e-08	26.5	323.5
dnaN	12.78	5.87e-08	267.75	3217.25
Cj0378c	12.78	7.31e-09	11.75	194
maf1	12.72	8.53e-07	8.75	103.75
cfbpC	12.37	3.75e-21	101.75	1170.75
ahpC	12.35	2.06e-23	25177	355689
Cj0926	11.85	4.55e-05	30	554
Cj1160c	11.7	0.00587	1	17.75
Cj1021c	10.48	5.36e-08	48.5	391.75
Cj1100	10.25	1.56e-05	14.5	136.5
Cj1208	9.76	1.54e-06	40.25	447
Cj0878	9.35	1.61e-05	20.5	165.75
Cj1308	8.96	3.3e-13	281	2730
birA	8.83	2.84e-05	58.5	496
Cj1587c	8.71	1.87e-21	343.75	3336.5
bioC	8.62	0.000981	4.25	29.75
Cj0556	8.5	1.18e-05	20.75	184.25
Cj0379c	8.2	5.03e-21	2082.75	19579.2
cetB	8.09	3.2e-14	1334	12118.2
Cj1621	8.08	1.74e-08	115.5	1001.25
psd	8.02	1.31e-06	50.25	364.25
Cj0984	7.94	0.00041	13.75	118
ceuE	7.92	6.89e-30	782.75	7204.75
Cj0163c	7.89	6.86e-05	30	169.5
Cj1207c	7.87	7.36e-07	255.5	2660.25
cgpA	7.86	2.79e-05	168.5	1459
Cj1668c	7.85	3.23e-05	37.75	391.5
trxB	7.68	3.58e-14	8191.25	68805.8
Cj1069	7.65	0.00343	8.5	110.25
moaD	7.64	5.31e-11	105.5	878.5
Cj0880c	7.49	0.000808	9.75	63.75
maf4	7.42	0.000618	2.75	19.5
Cj0251c	7.33	5.3e-07	35	201.25
exbD3	7.32	0.00303	42	484
Cj1533c	7.29	2.66e-09	94.25	650.75
Cj0156c	7.27	0.000357	11.5	110.25
Cj0286c	7.25	7.17e-05	34.25	281.5
Cj0422c	7.22	9.21e-05	31.75	212
Cj1521c	7.19	0.00332	3.75	27.5
Cj0421c	7.15	0.00184	4.75	39.75
cgb	6.98	1.45e-06	26.25	234
Cj1162c	6.93	2.11e-07	28.75	205.5
Cj0963	6.7	0.000399	11.5	76
Cj0660c	6.57	0.00865	4	22.5
Cj1042c	6.56	0.000981	9	56.5
Cj1680c	6.52	1.14e-05	91	501
Cj0040	6.44	6.86e-05	106.5	647.75
trmA	6.42	0.000539	20.75	102.5
Cj1216c	6.32	0.000649	11.75	99
waaV	6.26	0.000322	23	124
Cj0829c	6.15	0.00292	12.5	59.25
Cj0302c	6.1	6.58e-06	71	346.75
Cj0140	6.02	8.55e-06	32.5	195.25
Cj0128c	5.72	0.000543	22.5	126.25
Cj0376	5.67	0.000186	46.75	208.5
Cj0243c	5.65	0.00403	5.75	37.75
Cj1367c	5.57	1.35e-06	197.5	1164
dsbI	5.53	7.07e-16	5947.25	28434.2
ribF	5.53	5.47e-05	17.5	79.5
Cj0310c	5.3	0.000312	55.5	264
Cj0883c	5.3	0.000487	155	868.5
Cj1460	5.24	0.00776	68	439.25
Cj0683	5.21	0.00108	28.75	101.25
Cj0399	5.2	6.58e-06	284.75	1616.25
Cj0839c	5.18	0.00025	40	162.25
Cj1137c	5.16	0.000127	19.75	75
Cj0590	5.13	0.000381	15.25	65.75
Cj0801	5.09	1.73e-05	52.25	239.75
Cj1075	5.08	4.01e-05	652.75	5548.5
Cj0608	5.08	0.000101	64.25	302.25
lolA	5.03	0.00613	77.5	883.5
Cj0199c	5.01	0.000221	21.25	114.5
coaE	4.93	2.88e-05	32.75	171.75
Cj0151c	4.8	0.00203	54.75	240.25
Cj0989	4.79	4.58e-08	184	825.5
Cj1483c	4.79	6.79e-06	78	366.25
Cj1649	4.78	0.00173	21.5	81.5
Cj1115c	4.63	1.57e-05	231.75	1147.25
Cj1433c	4.63	0.00203	392	2514
Cj1025c	4.62	0.000179	42.75	162
rbn	4.57	0.00289	14.75	67.5
Cj1193c	4.54	8.11e-05	106.5	455.5
purS	4.54	0.00408	251.5	1557.25
Cj0633	4.48	1.08e-06	139	577
Cj0033	4.43	0.000167	41.5	149.75
Cj1608	4.42	1.03e-05	126.5	527
Cj1343c	4.41	0.01	29.25	203
mobB	4.34	3.82e-06	158.25	541.25
Cj0910	4.32	0.0014	88.5	334
Cj0249	4.16	0.000842	80	237
Cj0540	4.09	0.00296	127.5	601
Cj0946	4.08	5.83e-05	114	524.25
Cj1240c	4.07	8.55e-06	97.5	436.75
Cj1671c	4.06	0.00128	38.5	142.75
Cj0374	4.05	0.000241	351	1561.75
Cj0119	4.01	0.00065	30	97.25
Cj0075c	-4.09	0	90163.2	29160.8
napA	-4.32	3.31e-14	142844	39509.8
Cj0073c	-4.36	0	47169.2	15361.8
nrfA	-4.45	0	60497	14082
napH	-4.49	2.75e-14	2641	618
nrfH	-4.49	5.11e-14	15276.5	3679.5
sdhB	-4.77	0	6224.25	1642
sdhA	-4.81	2.22e-12	5586.5	1425
Cj0074c	-5.07	0	296002	77422.8
Cj0358	-5.12	0	165588	37608.5
sdhC	-5.29	0	5600.25	1444.5
napB	-6.24	0	11502.5	2251
napG	-7.04	0	16217	2506.5
fdxA	-22.45	0	46170	2197.75
rrc	-30.5	0	114264	4618.25
* These are non-normalized means. The Empirical Analysis of Digital Gene Expression test uses a statistical methodology based on the negative binomial distributions, including empirical Bayes estimation, exact tests, generalized linear models and quasi-likelihood tests. Non-normalized data are used as input for statistical testing because the test measures relative changes in expression levels be…

## Sheet: Cow mucus vs. Sheep mucus 
Supplementary Table Descriptions of differential gene expression of C. jejuni grown on different host mucus
Sample A= Cow		Sample B= Sheep			A positive fold change is an increase in expression in sample B, while a negative fold change is an increase in expression in sample A
Gene ID	Fold change	FDR p-value correction	Mean A*	Mean B*
tonB2	32.23	2.47e-16	10.25	201.5
Cj1384c	28.5	8.69e-14	43	955.25
exbD2	27.12	8.98e-05	1.5	33.25
exbB2	23.53	2.47e-16	70.25	1040.75
chuA	23.42	2.52e-11	127.25	2292.75
cfrA	15.45	4.3e-12	303.75	3290.5
Cj1383c	14.21	0.00181	2.75	26
chuB	11.77	9.96e-09	28.5	235.75
chuD	11.15	6.49e-09	59.25	481.75
Cj1662	10.63	2.37e-20	82.5	623.75
Cj1661	10.49	1e-20	184.25	1355
p19	9.54	4.35e-09	1861	12053
ceuB	8.68	1.96e-06	6.25	43.25
Cj1660	7.56	3.19e-11	120.25	649
Cj1658	6.17	5.5e-10	1709.5	7272.25
Cj1664	5.66	7.21e-11	94.75	383.5
tonB3	5.09	6.26e-06	1141.5	4595.75
Cj0819	5.09	0.00118	5.25	15.75
Cj1663	5.04	2.17e-07	563.5	1982.5
Cj1665	4.98	4.95e-09	75.5	266.5
cfbpA	4.88	5.42e-06	2586.75	8895.5
Cj0818	4.48	0.000104	112.25	291.5
cfbpB	4.04	0.000316	41.5	88.25
* These are non-normalized means. The Empirical Analysis of Digital Gene Expression test uses a statistical methodology based on the negative binomial distributions, including empirical Bayes estimation, exact tests, generalized linear models and quasi-likelihood tests. Non-normalized data are used as input for statistical testing because the test measures relative changes in expression levels be…
