# Supplementary material for: Avian Intestinal Mucus Modulates Campylobacter jejuni Gene Expression in a Host-Specific Manner
Source: Front Microbiol. 2019 Jan 7;9:3215. doi: 10.3389/fmicb.2018.03215 (PMC6338021; doi:10.3389/fmicb.2018.03215)
Supplement: Supplementary file 5 [file Presentation_1.zip]

Archive with 4 entries (4 files):
- Data Sheet 2.docx
- SF11.pdf
- SF22.TIFF
- SF33.pdf
